# Supplementary material for: Can Artificial Intelligence Improve the Appropriate Use and Decrease the Misuse of REBOA?
Source: Bioengineering (Basel). 2025 Sep 25;12(10):1025. doi: 10.3390/bioengineering12101025 (PMC12561464; doi:10.3390/bioengineering12101025)
Supplement: Supplementary file 1 [file bioengineering-12-01025-s001.zip]

Archive with 1 entries (1 files):
- bioengineering-3687458-supplementary.pdf
